# Supplementary material for: A novel insertion design of fiber materials for the adhesive reattachment in vertically fractured teeth
Source: PLoS One. 2021 Oct 13;16(10):e0258534. doi: 10.1371/journal.pone.0258534 (PMC8513869; doi:10.1371/journal.pone.0258534)
Supplement: S1 Dataset — (XLSX) [file pone.0258534.s001.xlsx]

## Sheet: Sheet1
S1 Dataset. Dataset for fracture strength tests and fracture types
Group	Fracture Load ( Newton)	Fracture Type
1	1195.1	2		A	Groups
1	1052.2	2		1	NC
1	956.7	1		2	PC
1	936.6	2		3	CB
1	1036.7	2		4	DT
1	1066.7	2		5	TB
1	1120.3	1		6	DT+1F
1	998.3	2		7	TB+1F
1	997.7	2		8	DT+2F
1	1006.7	2		9	TB+2F
2	994.7	2
2	911.2	1
2	1081.4	2		C	Fracture Types
2	1001.6	2		1	Core fracture
2	950.4	3		2	Vertical root fractures with two fragments
2	991.5	3		3	Fracture with three or more fragments
2	996.8	2		4	Fracture at the reattachment line
2	1011.1	1
2	971.5	2
2	986.4	2
3	953.2	4
3	870.4	3
3	887.9	4
3	1045.5	4
3	974.7	4
3	1003.5	4
3	945.3	4
3	964.1	3
3	971.2	4
3	972.6	4
4	831.7	3
4	996.5	4
4	791.9	4
4	905.4	3
4	837.3	1
4	806.7	4
4	937.6	4
4	852.8	4
4	882.6	4
4	876.4	3
5	952.5	3
5	838.7	3
5	948.6	4
5	1087.2	3
5	1061.2	4
5	938.1	3
5	990.3	4
5	859.3	3
5	860.4	3
5	881.9	3
6	1002.9	4
6	965.3	1
6	974.1	4
6	881.7	3
6	906.2	3
6	1036.8	3
6	846.4	4
6	958.7	3
6	961.8	3
6	982.7	4
7	974.3	3
7	967.6	3
7	896.9	3
7	978.1	1
7	862.7	3
7	987.3	4
7	984.3	4
7	1037.6	3
7	989.7	3
7	978.5	3
8	870.4	3
8	915.7	3
8	941.5	3
8	953.1	3
8	975.2	4
8	978.4	4
8	995.6	3
8	1001.3	3
8	1010.7	4
8	1029.1	3
9	1059.6	3
9	1021.5	3
9	983.4	3
9	1086.9	4
9	962.4	3
9	1078.3	4
9	875.9	3
9	862.1	3
9	896.7	3
9	988.8	3
